# Supplementary material for: Dietary Energy Sources Affect Cecal and Fecal Microbiota of Healthy Horses
Source: Animals (Basel). 2024 Dec 3;14(23):3494. doi: 10.3390/ani14233494 (PMC11639918; doi:10.3390/ani14233494)
Supplement: Supplementary file 1 [file animals-14-03494-s001.zip]

Archive with 5 entries (5 files):
- Brandi et al. 2024 - Supplementary Table 1.xlsx
- __MACOSX/._Brandi et al. 2024 - Supplementary Table 1.xlsx
- Brandi et al. 2024 - Supplementary Table 2.xlsx
- __MACOSX/._Brandi et al. 2024 - Supplementary Table 2.xlsx
- animals-3278555-supplementary.tif
