# Supplementary material for: Dietary Energy Sources Affect Cecal and Fecal Microbiota of Healthy Horses
Source: Animals (Basel). 2024 Dec 3;14(23):3494. doi: 10.3390/ani14233494 (PMC11639918; doi:10.3390/ani14233494)
Supplement: Supplementary file 1 [file animals-14-03494-s001.zip › Brandi et al. 2024 - Supplementary Table 1.xlsx]

## Sheet: Sheet1
Item	Hay diet	SS diet	FO diet
Intake (g/meal)
Starch	4.2	291.8	95.9
Neutral detergent fiber	3257.8	2306.7	2353.5
Acid detergent fiber	1751.2	1193.7	1300.6
Ether extract	59.9	112.9	195.5
Intake (g/kg of body weight)
Starch	0.02	1.53	0.45
Neutral detergent fiber	16.2	12.1	12.4
Acid detergent fiber	9.1	6.3	6.8
Ether extract	0.3	0.6	1
