# Supplementary material for: Dietary Energy Sources Affect Cecal and Fecal Microbiota of Healthy Horses
Source: Animals (Basel). 2024 Dec 3;14(23):3494. doi: 10.3390/ani14233494 (PMC11639918; doi:10.3390/ani14233494)
Supplement: Supplementary file 1 [file animals-14-03494-s001.zip › Brandi et al. 2024 - Supplementary Table 2.xlsx]

## Sheet: Sheet1
	HAY diet	SS diet	FO diet
SCFA cecum (% SCFA total)
Acetate	67.9961	67.4221	68.9364
Propionate	24.1753	23.7252	23.8975
Butyrate	6.62235	6.20869	5.35019
Isobutyrate	0.46775	1.22711	1.00519
Valerate	0.369276	0.613787	0.324254
Isovalerate	0.369276	0.802644	0.486381
SCFA feces (% SCFA total)
Acetate	64.5224	63.8057	62.7787
Propionate	26.8031	26.3968	26.9297
Butyrate	5.45809	5.74899	5.40309
Isobutyrate	2.04678	2.02429	1.88679
Valerate	.	.	.
Isovalerate	1.16959	2.02429	3.00172
